# Supplementary material for: Variation in trophic niches of oribatid mites in temperate forest ecosystems as indicated by neutral lipid fatty acid patterns
Source: Exp Appl Acarol. 2020 Apr 28;81(1):103–15. doi: 10.1007/s10493-020-00494-2 (PMC7203090; doi:10.1007/s10493-020-00494-2)
Supplement: Supplementary file 1 — Supplementary file1 (XLSX 31 kb) [file 10493_2020_494_MOESM1_ESM.xlsx]

## Sheet: fatty acids in oribatids
Appendix 1. Relative (% of total) contribution of the fatty acids and their potential for being a marker for bacteria, fungi, plants or animals in the studied oribatid mite taxa
		14:0	i15:0	a15:0	16:1w7	16:0	cy17:0	17:0	18:3w6,9,12	18:2w6,9	18:1w9	18:1w7	18:0	cy19:0	20:4w6,9,12,15	22:1w9
		no marker	bacterial	bacterial	bacterial	no marker	bacterial	no marker	plants	mainly fungi	mainly litter	bacterial	no marker	bacterial	animals/protozoa	animals
forest type	oribatid mite taxon								algae	also litter	also fungi				algae	plants
beech	Achipteria coleoptrata	0.376441	0.953767	1.12925	0.438053	8.08325	0	0.085705	0	28.5453	33.2201	0	17.6378	0.0710797	0	9.45931
beech	Achipteria coleoptrata	1.09209	1.68466	1.54456	1.24683	2.73847	0.737393	0.172617	0	30.6645	37.8168	0.568583	12.7257	0.0280276	0	8.9798
beech	Achipteria coleoptrata	1.33944	1.88217	1.8859	1.20555	4.53876	0	0.58545	0	29.7933	39.0788	0	13.2205	0.685449	0	5.78457
beech	Achipteria coleoptrata	0.378278	0.310377	0	0.564123	1.81039	0	0.289531	0	36.5924	47.5729	1.12894	11.3531	0	0	0
beech	Achipteria coleoptrata	0.513412	0.653659	0	0.546275	1.1937	0	0.211498	0	35.4624	42.9547	1.65486	8.53042	0	0	8.27902
beech	Achipteria coleoptrata	0.39973	0.538023	0	0.616213	2.23267	0	0.369064	0	37.7136	45.2568	0.0661295	12.8078	0	0	0
beech	Achipteria coleoptrata	1.54876	2.53908	0	5.5157	3.20453	1.10185	0.742456	0	24.6795	29.0629	0.545424	9.22552	6.03797	0.513268	15.2831
beech	Achipteria coleoptrata	1.52357	1.78004	1.28099	1.52764	2.19535	0	1.26878	0	32.5601	37.9572	1.68601	7.16094	1.09739	0.43016	9.53178
beech	Achipteria coleoptrata	1.54649	1.87096	1.67788	0	1.91676	0	2.19004	0	29.2009	36.9875	0	13.1243	1.28244	0.540632	9.66217
beech	Achipteria coleoptrata	0.845824	0.784675	0	1.04473	0	0.272821	0.736553	0	35.7601	43.091	1.31956	10.1166	0.521412	0	5.50671
beech	Achipteria coleoptrata	0.681168	0.372547	0	0.773281	0	0	0.465663	0	38.3232	46.9048	0.535936	11.9434	0	0	0
spruce	Achipteria coleoptrata	0.946422	1.41229	0.478054	1.20222	3.13932	0	1.9224	0	41.1337	33.9212	3.9453	10.9541	0	0.944941	0
spruce	Achipteria coleoptrata	0.735166	0.769225	0.165378	0.460567	2.47859	0	0.87872	0	39.8741	36.4122	0	11.5046	0	0.131711	6.58976
spruce	Achipteria coleoptrata	0.689203	0.472259	0.127742	0.474466	2.17249	0	0.776497	0	38.785	37.8213	3.77029	9.3183	0.202802	0.13543	5.25418
spruce	Achipteria coleoptrata	0.78354	4.39991	0.54401	0	3.58041	0	0	0	32.2564	36.0993	0.544567	21.3807	0	0	0.411161
spruce	Achipteria coleoptrata	0.373438	4.1869	0	1.32835	0	0.0302521	1.42383	0	31.0468	29.0656	0	27.6533	4.89149	0	0
spruce	Achipteria coleoptrata	0.657949	0	0	0	1.13477	0	2.25076	0	33.1427	34.7772	0	28.0367	0	0	0
spruce	Achipteria coleoptrata	0.640405	0	0	0.0388484	3.09536	0.101409	0.369372	0	38.2885	41.0992	0.480528	15.8864	0	0	0
spruce	Achipteria coleoptrata	0.552624	0	0	0	0	0.0751568	0.124944	0	33.1596	39.9595	0	16.4209	0	0	9.70733
spruce	Achipteria coleoptrata	0.53587	0	0	0.121867	0.106268	0.0421254	0.317876	0	38.4587	46.0193	0.624806	13.7732	0	0	0
spruce	Achipteria coleoptrata	1.58026	2.28721	0	1.88297	3.15651	1.75952	3.01485	0	31.5396	35.2144	1.86211	7.72464	5.28426	0.33132	4.36239
spruce	Achipteria coleoptrata	0.55599	0	0	0.712232	1.29189	0	0.432545	0	38.1174	46.8141	1.74638	10.3295	0	0	0
spruce	Achipteria coleoptrata	0	0	0	0.0847636	0	0	0.234216	0	38.5583	46.7297	0	14.393	0	0	0
spruce	Achipteria coleoptrata	0.395354	0	0	0	0	0	1.50747	0	32.8696	30.772	0	29.2769	5.17879	0	0
spruce	Achipteria coleoptrata	0.665512	0	0	0	0	0	2.27662	0	33.523	35.1765	0	28.3584	0	0	0
spruce	Achipteria coleoptrata	1.48371	0.402644	0.226071	0	6.98869	0.521501	0.117831	0	32.0333	40.1715	0	15.0851	0.524967	0	2.44466
beech	Damaeus riparius	1.15536	1.59791	1.70419	0.578759	4.32877	0.932231	1.54161	0	44.1354	28.3229	0.689785	9.29698	0	0	5.71607
beech	Damaeus riparius	0.554191	0.592967	0.540558	0	3.37124	0.259878	0.605051	0	49.0801	40.0387	0	4.37524	0	0	0.58207
beech	Damaeus riparius	0.206529	0	0	0	3.35152	0	0.0652129	0	54.1919	33.8261	0.00757843	8.35113	0	0	0
beech	Damaeus riparius	0.430711	0	0	0	4.03183	0	0.0304333	0	52.6259	34.8582	0	8.02295	0	0	0
beech	Damaeus riparius	1.08378	1.13208	0.812293	0	2.61619	0	0.525165	0	46.3598	32.6938	0	7.1566	0	0	7.62031
beech	Damaeus riparius	0.438873	0	0	0	0.401843	0	0	0	46.1818	46.2917	0	3.23969	0	0	3.44611
beech	Damaeus riparius	0.463631	0	0	0	3.1292	0	0.0613572	0	42.0263	43.2468	0	6.98701	0	0	4.08566
spruce	Damaeus riparius	0.337843	0.00879988	0.872914	0	3.72998	0	0.0915657	0	48.0449	40.2975	0	6.53312	0.083396	0	0
spruce	Damaeus riparius	0.291097	0.107185	0	0	4.1702	0	0	0	45.9454	43.7926	0	5.69357	0	0	0
spruce	Damaeus riparius	0.498805	3.90997	0	0	1.5425	0	0.626416	0	29.0921	29.6287	0	25.5247	2.49151	0.250207	6.43503
spruce	Damaeus riparius	0.345077	0	0.126572	0	6.93116	0.215115	0	0	35.0645	28.6099	0	5.52071	0	0	23.1869
spruce	Damaeus riparius	0.562885	0.635421	1.86536	0	9.06429	0.392114	0	0	29.8013	25.6838	0.325757	6.54833	0	0	25.1208
spruce	Damaeus riparius	0.139401	0	0	0	3.85286	0	0.0658746	0	42.3675	38.9347	0	7.59447	0	0	7.04521
spruce	Edwardzetes edwardsii	2.92346	2.86198	3.69498	0.0592468	7.82768	1.81946	0.60477	0	20.3375	35.4437	0.063163	3.84845	0	1.59651	18.9191
spruce	Edwardzetes edwardsii	0.925727	1.18865	1.81837	0	4.09478	0.470021	0.525295	1.08197	24.6676	44.2971	0.607964	11.2865	0.137143	1.31106	7.58788
spruce	Edwardzetes edwardsii	0.657269	0.795876	1.24961	0	4.4625	0.499072	0.220891	2.44822	22.3254	43.9844	3.02782	11.5347	0.029039	4.94308	3.8221
spruce	Edwardzetes edwardsii	0.360997	0	0.2797	0	2.28716	0.135902	0.096857	0.268911	25.4662	47.7365	2.37361	12.6984	0	4.28062	4.01516
spruce	Edwardzetes edwardsii	0	0	0	0.0434537	1.13158	0	0.622598	4.94492	27.6397	47.6161	1.88347	9.94751	0	6.1707	0
spruce	Edwardzetes edwardsii	0	0	0	0	0.142357	0	0.114531	3.72295	33.1029	50.0575	0	11.4415	0	1.41818	0
spruce	Edwardzetes edwardsii	0.2727	0.00173382	0	0.0652482	2.41805	0.0109447	0.448432	3.43402	27.9478	44.4516	1.56356	11.3655	0	7.6152	0.405172
beech	Euzetes globosus	0.557218	0.0911438	0.19818	0.467316	0	0	0.538179	0	41.5888	43.0094	0.731092	8.93389	0	0	3.88481
spruce	Euzetes globosus	0.373764	0.857916	1.32036	0.0330114	7.72165	0.0755188	0.337863	0	32.0861	35.1664	0	15.454	0.283319	0	6.2901
spruce	Euzetes globosus	0.536507	0.893976	1.48019	0.260309	8.37702	0.0713377	0.505134	0	29.6031	35.7612	0	15.0852	0.33102	0	7.09501
spruce	Euzetes globosus	0.427857	0.903071	1.41396	0.00953799	8.79526	0	0.135728	0	28.0078	34.714	0	15.157	0.104613	0	10.3313
beech	Eupelops hirtus	1.7603	0.191112	0	1.52166	7.06068	0	0.0545433	0	34.2717	47.1855	0.486253	4.78458	0.43012	0	2.25361
beech	Eupelops hirtus	2.30133	0.287524	0.00845914	1.58398	6.4722	0	0.151483	0	33.9161	44.1561	0	4.98268	0.611494	0	5.52861
beech	Eupelops hirtus	1.59935	0.445672	0.172975	1.36684	6.72004	0.107198	0.223412	0	32.1169	44.9725	1.22916	7.26242	0.589481	0	3.19408
beech	Eupelops hirtus	1.56494	0.0338636	0	1.27292	6.72366	0	0.106667	0	35.1644	46.2471	0	6.54386	0	0	2.34265
beech	Eupelops hirtus	1.79672	0.00974513	0	1.32976	5.66931	0	0.0827123	0	36.0343	47.4099	0	4.49954	0.000886745	0	3.16707
beech	Eupelops hirtus	1.55288	0.187956	0.0692148	1.24787	6.23482	0	0.141835	0	34.3247	45.7528	0.736667	7.37479	0.0507026	0	2.32578
spruce	Eupelops hirtus	0.996059	0.142179	0.0111536	0.24966	3.69464	0	0	0	41.5944	44.0398	0	7.89765	1.37449	0	0
spruce	Eupelops hirtus	0.716007	0.133335	0.042219	0.231807	4.15409	0	0	0	39.9645	41.9092	0	7.44	1.62754	0	3.78124
spruce	Eupelops hirtus	0.810552	0	0.010742	0.404159	5.22484	0	0	0	40.86	41.4596	0	7.32371	1.8229	0	2.08348
spruce	Eupelops hirtus	1.55523	0	0.25823	0.495395	3.68237	0.350358	0.204106	0	34.3383	53.6803	0	5.43563	0	0	0
spruce	Eupelops hirtus	1.09174	0.640614	1.10784	0.0806118	5.35689	0.334304	0.144272	0	32.7761	41.2818	0.838837	10.0165	0.25588	0	6.07457
spruce	Eupelops hirtus	1.18655	0	0	0.0343339	5.25712	0.225527	0.00189627	0	36.3089	45.2379	1.38258	5.85324	0	0	4.51198
spruce	Eupelops hirtus	0.703018	0.0851021	0.74965	0	4.17218	0.126792	0.00629144	0	37.8772	42.4738	0.0664158	8.05123	0.129992	0	5.5583
spruce	Eupelops hirtus	0	0	0	0	0.73567	0	0	0	40.4015	50.6902	0	8.17264	0	0	0
spruce	Eupelops hirtus	0	0	0	0	0.991869	0	0.0856763	0.283692	26.8579	49.9252	1.77244	15.5673	0	4.51592	0
spruce	Eupelops hirtus	0	0	0	0	0.513032	0	0	0	43.7254	48.4352	0	7.32631	0	0	0
spruce	Eupelops hirtus	1.51522	0.356063	0.273429	0.89225	6.69169	0.309074	0.226284	0	32.1171	47.7442	0.319506	7.44738	0.0892402	0	2.01853
beech	Eupelops plicatus	1.66373	0	0	0.954394	4.16554	0	0	0	40.9848	49.9217	0.0344693	2.27538	0	0	0
beech	Eupelops plicatus	2.15803	0.228899	0	1.67349	4.54451	0	0	0	39.3061	50.1217	0.111336	1.8179	0.0380631	0	0
beech	Eupelops plicatus	2.12248	0.0560293	0	1.53074	6.17031	0	0	0	35.915	49.1091	0.998425	3.99853	0.0993373	0	0
beech	Eupelops plicatus	2.27169	0	0	0.00316206	4.61041	0	0	0	43.0427	46.9736	0	3.0917	0	0	0.00671685
beech	Eupelops plicatus	2.13248	0	0.010928	1.29902	5.51562	0.00448172	0.0158822	0	38.51	44.9717	0.109821	4.82428	0.0196104	0	2.58628
beech	Eupelops plicatus	2.1167	0	0	1.09853	3.72527	0	0	0	42.8688	44.1427	0	3.90944	0	0	2.13856
beech	Eupelops plicatus	2.27094	0	0	2.06787	6.68636	0	0.11523	0	40.6763	48.141	0	0.0422897	0	0	0
spruce	Eupelops plicatus	0	0	0	0	1.86552	0	0	0	40.1152	45.1742	0.177796	12.6673	0	0	0
spruce	Eupelops plicatus	0.450639	0.398315	0.785698	0	13.6233	0	0.0439416	0	23.2751	24.5154	0.579593	19.6381	0.395779	0	16.2941
spruce	Eupelops plicatus	0	0	0	0	3.81352	0	0	0	40.4087	46.35	0	9.42782	0	0	0
beech	Hermannia gibba	1.01122	0.241479	0	0	1.99983	0.528368	0	0	30.1224	50.5887	0	10.1298	0	0	5.37814
beech	Hermannia gibba	2.14105	1.34005	1.00126	0.145427	6.78679	0.122503	0.368546	0	30.7983	46.2549	0	5.19141	0	0	5.84972
spruce	Liacarus coracinus	1.27364	1.02093	0.123317	0	4.31147	0	0	0	48.0303	38.7175	0	6.52289	0	0	0
spruce	Liacarus coracinus	2.17973	0	0.61832	0	1.64232	0.545027	0.702003	0	39.5187	41.0171	0	10.0178	0.799806	0	2.95922
beech	Liacarus xylariae	2.25377	2.3868	0.709446	0.939838	1.84456	0	4.54397	0.461563	37.189	34.7691	0	6.83813	1.7715	0	6.2923
beech	Liacarus xylariae	1.74562	1.06752	0	0	2.06401	0	2.5317	0	42.795	40.9449	0	0	0	0	8.85133
spruce	Liacarus xylariae	0.96733	4.38339	0	0	1.80832	0	0	0.255506	28.0309	30.3215	0	27.9164	4.81144	0	1.50529
spruce	Liacarus xylariae	1.03592	0	0	0	0	0	2.53542	0.198488	33.8016	30.0394	0	28.3651	4.02399	0	0
beech	Nothrus palustris	1.14449	0.154462	0	0.285628	4.87983	0	0.502013	0	25.4404	59.2193	0.108864	8.26502	0	0	0
beech	Nothrus palustris	1.15853	0.0797561	0	0.791308	3.61995	0.0360278	0.733861	0	26.1815	52.4688	0	4.0525	0	0	10.8777
beech	Nothrus palustris	1.90472	2.13697	1.82537	0.499853	2.00241	0.619004	0.655181	0	20.7849	44.2532	0.406165	9.42371	2.19773	0	13.2907
beech	Nothrus palustris	1.25071	1.35402	1.27734	0.518405	1.83106	0.245071	0.772551	0	26.8683	52.3945	0	7.49609	1.39734	0	4.59466
spruce	Nothrus palustris	0.905902	5.58651	0	0	1.24932	0	0	0	21.361	41.2812	0	29.6161	0	0	0
beech	Phthiracaridae	0.678354	0.133368	0	0.95716	3.25681	0.12511	0.677968	0	23.3022	59.3369	1.49011	8.79318	0	0	1.24883
beech	Phthiracaridae	0.677471	0.391893	0.290321	0.418336	3.78108	0.115795	0.49835	0	29.878	54.6463	1.54479	7.7576	0	0	0
beech	Phthiracaridae	0.724351	0.734059	0.125736	0.39468	3.56373	0.475306	0.930335	0.293105	30.924	55.1132	0	6.72152	0	0	0
beech	Phthiracaridae	0.550975	0.415992	0	0.260349	2.21881	0	0.491611	0	33.9545	52.4147	0	6.6554	0	0	3.03766
beech	Phthiracaridae	0.633409	0.222076	0.0356362	0.450033	2.97063	0	0.294215	0	33.368	52.8282	0.600603	8.32282	0.274436	0	0
beech	Phthiracaridae	0.567243	0.0504386	0	0.319342	1.59292	0	0.157795	0	36.5899	53.1287	0.0853512	6.37949	0	0	1.12887
beech	Phthiracaridae	1.25783	0.894882	0.845518	0.00821256	2.13991	0.109149	0.104312	0	30.8965	43.3784	0	7.74053	1.14732	0	11.4774
beech	Platynothrus peltifer	1.46445	0.867962	0	1.26406	8.88406	0	0	0	22.1542	42.3948	0	11.9737	1.51868	0	9.47814
beech	Platynothrus peltifer	1.71477	0.834147	0.868447	2.37057	6.91415	0.0618399	0.0918587	0	20.7608	48.6433	0	9.52009	0.927872	0	7.29216
beech	Platynothrus peltifer	1.70004	0.898311	0.999518	2.22184	5.87736	0.0311757	0.0257522	0	21.9684	49.436	0.381601	8.91389	1.01587	0	6.5303
beech	Platynothrus peltifer	1.44627	0.48224	0.51683	2.23939	6.79094	0.103619	0.155633	0	24.5804	53.297	0.735206	7.89418	0.318273	0	1.44001
spruce	Platynothrus peltifer	1.52725	0	0.610095	0	6.67444	0.12108	0.881944	0	22.8322	38.2848	0	24.8762	1.02698	0	3.16499
spruce	Platynothrus peltifer	1.99915	0	0.529117	1.07596	4.90893	0.568323	0.290261	0	27.1736	52.2281	1.74894	6.78049	0.477403	0	2.21972
spruce	Platynothrus peltifer	1.20163	0.647606	1.00492	1.03384	12.6174	0	0	0	17.2471	39.3424	0	16.1748	0.0255375	0	10.7048
spruce	Platynothrus peltifer	1.33925	0.615447	0.879771	1.54667	12.0882	0	0	0	19.5944	41.2738	0	13.9981	0.0628372	0	8.60154
spruce	Platynothrus peltifer	1.44621	0.707436	1.03644	1.71518	12.4082	0	0	0	21.2391	38.9493	0	14.7224	0.0221981	0	7.75362
beech	Steganacarus magnus	0.502649	0.407804	0	1.02887	4.34189	0.0687362	0.567389	0	22.8174	59.3592	1.03662	9.85776	0.01166	0	0
beech	Steganacarus magnus	0.517636	0.324262	0	0.782964	3.01149	0.0835198	0.539133	0	24.4196	61.1013	0.514052	8.70601	0	0	0
beech	Steganacarus magnus	0.375651	0.151872	1.37413	0.959423	2.55526	0	0.615317	0	24.9747	59.0883	0.18142	7.66922	2.0547	0	0
beech	Steganacarus magnus	0.792305	0.637367	0	1.39855	3.23273	0.260174	1.17978	0	24.2266	57.5486	0.496734	7.53112	1.52473	0.0289144	1.14242
beech	Steganacarus magnus	0.698317	0.228022	0.147792	0.84527	4.90393	0.0133659	0.396069	0	22.6556	58.0101	0.217694	9.60431	0.103206	0	2.17639
beech	Steganacarus magnus	0.580343	0.0704781	0	0.320466	2.85686	0	0.195823	0	24.7579	59.9862	0	9.0629	0	0	2.16908
beech	Steganacarus magnus	0.609141	0.127867	0	0.819487	4.3086	0	0.421787	0	26.054	58.4153	0.417595	7.47315	0	0	1.35309
beech	Steganacarus magnus	0.220531	0	0	0.946306	0	0	0.227235	0	27.3307	70.9008	0	0	0.374365	0	0
beech	Tritegeus bisulcatus	1.41678	0	0	0.61474	5.36592	0	0.750123	0	26.6949	58.7276	0	4.09237	0.284775	0	2.05283
beech	Tritegeus bisulcatus	1.33859	0	0	0.629387	5.32162	0	0.343036	0	37.6347	51.9252	0	2.5403	0.267226	0	0
beech	Tritegeus bisulcatus	1.5182	0.014085	0	0.685027	6.39458	0	0.472399	0	35.2045	49.1043	0	4.44723	0	0	2.15961
beech	Xenillus tegeocranus	0.908444	0.665232	0.705238	0	3.22891	0.00741592	0.36472	0	32.4384	39.4924	0	13.0953	0.593469	0	8.50053
beech	Xenillus tegeocranus	0.671507	0.247126	0	0	1.71508	0	0.298041	0	37.5756	50.0806	0	9.07895	0	0	0.333015
